# Supplementary material for: Applying Nociplastic Pain Criteria in Chronic Musculoskeletal Conditions: A Vignette Study
Source: J Clin Med. 2025 Feb 11;14(4):1179. doi: 10.3390/jcm14041179 (PMC11856051; doi:10.3390/jcm14041179)
Supplement: Supplementary file 1 [file jcm-14-01179-s001.zip]

Archive with 1 entries (1 files):
- jcm-3434491-supplementary.pdf
